# Supplementary material for: Eight new species of Batrisodes Reitter from China (Coleoptera, Staphylinidae, Pselaphinae)
Source: Zookeys. 2017 Aug 29;(694):11–30. doi: 10.3897/zookeys.694.13802 (PMC5672777; doi:10.3897/zookeys.694.13802)
Supplement: XML Treatment for Batrisodes abdominalis [file zookeys.694.13802-treatment1.xml]

<!DOCTYPE tp:taxon-treatment
  PUBLIC "-//TaxonX//DTD Taxonomic Treatment Publishing DTD v0 20100105//EN" "tax-treatment-NSO.dtd">
<tp:taxon-treatment xmlns:tp="http://www.plazi.org/taxpub"><tp:treatment-meta><kwd-group><label>Taxon classification</label><kwd><named-content xmlns:xlink="http://www.w3.org/1999/xlink" content-type="kingdom">Animalia</named-content></kwd><kwd><named-content xmlns:xlink="http://www.w3.org/1999/xlink" content-type="order">Coleoptera</named-content></kwd><kwd><named-content xmlns:xlink="http://www.w3.org/1999/xlink" content-type="family">Staphylinidae</named-content></kwd></kwd-group><mixed-citation publication-type="journal"><person-group><name><surname>Jiang</surname><given-names>Ri-Xin</given-names></name><name><surname>Yin</surname><given-names>Zi-Wei</given-names></name></person-group><article-title>Eight new species of <italic><tp:taxon-name><tp:taxon-name-part taxon-name-part-type="genus" reg="Batrisodes">Batrisodes</tp:taxon-name-part></tp:taxon-name></italic> Reitter from China (<tp:taxon-name><tp:taxon-name-part taxon-name-part-type="order">Coleoptera</tp:taxon-name-part></tp:taxon-name>, <tp:taxon-name><tp:taxon-name-part taxon-name-part-type="family">Staphylinidae</tp:taxon-name-part></tp:taxon-name>, <tp:taxon-name><tp:taxon-name-part taxon-name-part-type="subfamily">Pselaphinae</tp:taxon-name-part></tp:taxon-name>)</article-title><source>Zookeys</source><day>29</day><month>8</month><year>2017</year><volume>2017</volume><issue>694</issue><fpage>11</fpage><lpage>30</lpage><pub-id pub-id-type="doi">10.3897/zookeys.694.13802</pub-id></mixed-citation></tp:treatment-meta><tp:nomenclature><tp:taxon-name>
            <tp:taxon-name-part taxon-name-part-type="genus" reg="Batrisodes">Batrisodes</tp:taxon-name-part>
            <tp:taxon-name-part taxon-name-part-type="species" reg="abdominalis">abdominalis</tp:taxon-name-part>
            <object-id xmlns:xlink="http://www.w3.org/1999/xlink" content-type="zoobank" xlink:type="simple">http://zoobank.org/E4EC7778-BD22-4790-BEE0-F5D505543627</object-id>
          </tp:taxon-name><tp:taxon-status xmlns:xlink="http://www.w3.org/1999/xlink" xlink:type="simple">sp. n.</tp:taxon-status><xref ref-type="fig" rid="F1">Figure 1</xref></tp:nomenclature><tp:treatment-sec sec-type="type material" id="SECID0E2JAC"><title>Type material</title><p>(1 ex.). <bold>Holotype: CHINA</bold>: ♂, labeled ‘China: Zhejiang Prov., Linan County (临安县), West Tianmushan (西天目山), 06.v.2012, 1200 m, Wen-Xuan Bi leg.’ (<named-content xmlns:xlink="http://www.w3.org/1999/xlink" content-type="dwc:institutional_code" xlink:type="simple">SNUC</named-content>).</p></tp:treatment-sec><tp:treatment-sec sec-type="diagnosis" id="SECID0EIKAC"><title>Diagnosis of male.</title><p>The new species can be separated from other Chinese <italic><tp:taxon-name><tp:taxon-name-part taxon-name-part-type="genus" reg="Batrisodes">Batrisodes</tp:taxon-name-part></tp:taxon-name></italic> species by the following combination of characters: all antennomeres longer than wide; antennomeres X and XI each with a small denticle on the ventral side; mesofemur with a long protuberance near base, sternite V with a small spine at middle, and the slender, asymmetrical aedeagus with an elongate dorsal lobe.</p></tp:treatment-sec><tp:treatment-sec sec-type="description" id="SECID0EVKAC"><title>Description.</title><p>Male. (Fig. <xref ref-type="fig" rid="F1">1A</xref>), Body reddish brown, BL 2.62 mm. Head slightly wider than long, <abbrev xmlns:xlink="http://www.w3.org/1999/xlink" xlink:title="length of the head from the anterior clypeal margin to the occipital constriction" id="ABBRID0E6KAC" xlink:type="simple">HL</abbrev> 0.51 mm, <abbrev xmlns:xlink="http://www.w3.org/1999/xlink" xlink:title="width of the head across eyes" id="ABBRID0EDLAC" xlink:type="simple">HW</abbrev> 0.57 mm, rectangular and covered with short hair, with large vertexal foveae, antennal tubercles prominent; area between moderately raised antennal tubercles concave and impunctate; clypeus slightly punctate, with round anterior margin; lateral longitudinal carinae slight, extending from level of eyes to head base, lacking median vertexal carina. Each eye composed of about 75 facets; Antennomeres II–XI longer than wide, IX–X (Fig. <xref ref-type="fig" rid="F1">1B</xref>) slightly enlarged, X with small denticle near basal 1/3; XI largest, nearly 2.5 times as long as X, with small denticle near base. Pronotum longer than wide, <abbrev xmlns:xlink="http://www.w3.org/1999/xlink" xlink:title="length of the pronotum along the midline" id="ABBRID0ELLAC" xlink:type="simple">PL</abbrev> 0.63 mm, <abbrev xmlns:xlink="http://www.w3.org/1999/xlink" xlink:title="maximum width of the pronotum" id="ABBRID0EPLAC" xlink:type="simple">PW</abbrev> 0.55 mm, disc slightly convex, with small median antebasal foveae, median and lateral longitudinal sulci distinct; lateral antebasal fovea large and distinct; outer and inner basolateral foveae small but distinct. Elytra wider than long, without punctation and covered with sparse short hair, <abbrev xmlns:xlink="http://www.w3.org/1999/xlink" xlink:title="length of the elytra along the suture" id="ABBRID0ETLAC" xlink:type="simple">EL</abbrev> 0.89 mm, <abbrev xmlns:xlink="http://www.w3.org/1999/xlink" xlink:title="maximum width of the elytra" id="ABBRID0EXLAC" xlink:type="simple">EW</abbrev> 0.97 mm, each elytron with three distinct basal foveae, discal striae shallow and unobvious. Mesofemora (Fig. <xref ref-type="fig" rid="F1">1C</xref>) with long distinct ventral spine near 1/3; mesotibiae (Fig. <xref ref-type="fig" rid="F1">1D</xref>) with short obtuse apical spine. Abdomen much wider than long, <abbrev xmlns:xlink="http://www.w3.org/1999/xlink" xlink:title="length of the dorsally visible part of the abdomen" id="ABBRID0EDMAC" xlink:type="simple">AL</abbrev> 0.59 mm, <abbrev xmlns:xlink="http://www.w3.org/1999/xlink" xlink:title="maximum width of the abdomen" id="ABBRID0EHMAC" xlink:type="simple">AW</abbrev> 0.81 mm; tergite IV longest, more than twice longer than next, with obvious oblique marginal carinae; sternite V (Fig. <xref ref-type="fig" rid="F1">1H</xref>) with small spine at middle. Aedeagus (Fig. <xref ref-type="fig" rid="F1">1E–G</xref>) slender and asymmetrical, median lobe simple with two elongate lobes. Length of aedeagus 0.61 mm.</p><fig id="F1" position="float" orientation="portrait"><label>Figure 1.</label><caption><p>
                <italic><tp:taxon-name><tp:taxon-name-part taxon-name-part-type="genus" reg="Batrisodes">Batrisodes</tp:taxon-name-part> <tp:taxon-name-part taxon-name-part-type="species" reg="abdominalis">abdominalis</tp:taxon-name-part></tp:taxon-name></italic>, male. <bold>A</bold> Habitus <bold>B</bold> Antennal club <bold>C</bold> Mesofemur <bold>D</bold> Mesotibia <bold>E–G</bold> Aedeagus, in ventral (<bold>E</bold>), lateral (<bold>F</bold>), and dorsal (<bold>G</bold>) views <bold>H</bold> Abdominal segments V–VI, in lateral view. Scale bars: 0.5 mm (<bold>A)</bold>; 0.2 mm (<bold>B–H</bold>).</p></caption><graphic xmlns:xlink="http://www.w3.org/1999/xlink" xlink:href="zookeys-694-011-g001.jpg" position="float" orientation="portrait" xlink:type="simple" id="oo_152560.jpg"/></fig><p>Female. Unknown.</p></tp:treatment-sec><tp:treatment-sec sec-type="distribution" id="SECID0ECOAC"><title>Distribution.</title><p>East China: Zhejiang.</p></tp:treatment-sec><tp:treatment-sec sec-type="host" id="SECID0EHOAC"><title>Host ant.</title><p>
            <italic><tp:taxon-name><tp:taxon-name-part taxon-name-part-type="genus" reg="Ectomomyrmex">Ectomomyrmex</tp:taxon-name-part></tp:taxon-name></italic> sp.</p></tp:treatment-sec><tp:treatment-sec sec-type="biology" id="SECID0EUOAC"><title>Biology.</title><p>The new species was collected from an ant colony nesting under a stone.</p></tp:treatment-sec><tp:treatment-sec sec-type="etymology" id="SECID0EZOAC"><title>Etymology.</title><p>The specific epithet refers to the small spine on male sternite V.</p></tp:treatment-sec></tp:taxon-treatment>
