# Supplementary material for: Eight new species of Batrisodes Reitter from China (Coleoptera, Staphylinidae, Pselaphinae)
Source: Zookeys. 2017 Aug 29;(694):11–30. doi: 10.3897/zookeys.694.13802 (PMC5672777; doi:10.3897/zookeys.694.13802)
Supplement: XML Treatment for Batrisodes grossus [file zookeys.694.13802-treatment2.xml]

<!DOCTYPE tp:taxon-treatment
  PUBLIC "-//TaxonX//DTD Taxonomic Treatment Publishing DTD v0 20100105//EN" "tax-treatment-NSO.dtd">
<tp:taxon-treatment xmlns:tp="http://www.plazi.org/taxpub"><tp:treatment-meta><kwd-group><label>Taxon classification</label><kwd><named-content xmlns:xlink="http://www.w3.org/1999/xlink" content-type="kingdom">Animalia</named-content></kwd><kwd><named-content xmlns:xlink="http://www.w3.org/1999/xlink" content-type="order">Coleoptera</named-content></kwd><kwd><named-content xmlns:xlink="http://www.w3.org/1999/xlink" content-type="family">Staphylinidae</named-content></kwd></kwd-group><mixed-citation publication-type="journal"><person-group><name><surname>Jiang</surname><given-names>Ri-Xin</given-names></name><name><surname>Yin</surname><given-names>Zi-Wei</given-names></name></person-group><article-title>Eight new species of <italic><tp:taxon-name><tp:taxon-name-part taxon-name-part-type="genus" reg="Batrisodes">Batrisodes</tp:taxon-name-part></tp:taxon-name></italic> Reitter from China (<tp:taxon-name><tp:taxon-name-part taxon-name-part-type="order">Coleoptera</tp:taxon-name-part></tp:taxon-name>, <tp:taxon-name><tp:taxon-name-part taxon-name-part-type="family">Staphylinidae</tp:taxon-name-part></tp:taxon-name>, <tp:taxon-name><tp:taxon-name-part taxon-name-part-type="subfamily">Pselaphinae</tp:taxon-name-part></tp:taxon-name>)</article-title><source>Zookeys</source><day>29</day><month>8</month><year>2017</year><volume>2017</volume><issue>694</issue><fpage>11</fpage><lpage>30</lpage><pub-id pub-id-type="doi">10.3897/zookeys.694.13802</pub-id></mixed-citation></tp:treatment-meta><tp:nomenclature><tp:taxon-name>
            <tp:taxon-name-part taxon-name-part-type="genus" reg="Batrisodes">Batrisodes</tp:taxon-name-part>
            <tp:taxon-name-part taxon-name-part-type="species" reg="grossus">grossus</tp:taxon-name-part>
            <object-id xmlns:xlink="http://www.w3.org/1999/xlink" content-type="zoobank" xlink:type="simple">http://zoobank.org/3C6404B4-F33D-47BA-8EAA-38340B8BA1A9</object-id>
          </tp:taxon-name><tp:taxon-status xmlns:xlink="http://www.w3.org/1999/xlink" xlink:type="simple">sp. n.</tp:taxon-status><xref ref-type="fig" rid="F2">Figs 2</xref><xref ref-type="fig" rid="F3">, 3</xref><xref ref-type="fig" rid="F12">, 12</xref><!--PageBreak--></tp:nomenclature><tp:treatment-sec sec-type="type material" id="SECID0EUAAE"><title>Type material</title><p>(5 exs). <bold>Holotype: CHINA</bold>: ♂, labeled ‘China: Guangxi, Jinxiu County (金秀县), Dayao Mountain (大瑶山), 16 km (十六公里), <named-content xmlns:xlink="http://www.w3.org/1999/xlink" content-type="dwc:verbatimCoordinates" xlink:type="simple"><named-content content-type="geo-json" specific-use="{&#34;type&#34;:&#34;Point&#34;,&#34;coordinates&#34;:[110.241111,24.136389]}" id="NCID0E6AAE" xlink:type="simple">24°08'11"N, 110°14'28"E</named-content></named-content>, beech forest, rotten wood, colony of ant, 1100 m, 17.vii.2014, Zhong Peng leg.’ (<named-content xmlns:xlink="http://www.w3.org/1999/xlink" content-type="dwc:institutional_code" xlink:type="simple">SNUC</named-content>). <bold>Paratypes: CHINA</bold>: 4 ♀♀, same label data as the holotype (<named-content xmlns:xlink="http://www.w3.org/1999/xlink" content-type="dwc:institutional_code" xlink:type="simple">SNUC</named-content>).</p></tp:treatment-sec><tp:treatment-sec sec-type="diagnosis" id="SECID0EQBAE"><title>Diagnosis of male.</title><p>The new species can be separated from other Chinese <italic><tp:taxon-name><tp:taxon-name-part taxon-name-part-type="genus" reg="Batrisodes">Batrisodes</tp:taxon-name-part></tp:taxon-name></italic> species by the following combination of characters: head dorsum, pronotum, and elytra roughly punctate, antennomeres III–V wider than VI–X, mesotrochanter, mesofemur, and mesotibia spinose, and slightly asymmetrical aedeagus expanded at the apex.</p></tp:treatment-sec><tp:treatment-sec sec-type="description" id="SECID0E4BAE"><title>Description.</title><p>Male. (Fig. <xref ref-type="fig" rid="F2">2A</xref>), Body reddish brown, BL 2.58 mm. Head approximately as long as wide, near trapezoidal, rough and covered with short hair, <abbrev xmlns:xlink="http://www.w3.org/1999/xlink" xlink:title="length of the head from the anterior clypeal margin to the occipital constriction" id="ABBRID0EHCAE" xlink:type="simple">HL</abbrev> 0.46 mm, <abbrev xmlns:xlink="http://www.w3.org/1999/xlink" xlink:title="width of the head across eyes" id="ABBRID0ELCAE" xlink:type="simple">HW</abbrev> 0.50 mm, with large vertexal foveae, antennal tubercles prominent; area between moderately raised antennal tubercles concave; clypeus punctate, with round anterior margin; lateral longitudinal carinae slight, extending from level of eyes to head base, lacking median vertexal carina. Each eye composed of about 50 facets. Antennomeres II–X (Fig. <xref ref-type="fig" rid="F3">3A</xref>) moniliform, III–V slightly expanded, XI largest, nearly 2.5 times as long as X. Punctate pronotum slightly wider than long, <abbrev xmlns:xlink="http://www.w3.org/1999/xlink" xlink:title="length of the pronotum along the midline" id="ABBRID0ETCAE" xlink:type="simple">PL</abbrev> 0.52 mm, <abbrev xmlns:xlink="http://www.w3.org/1999/xlink" xlink:title="maximum width of the pronotum" id="ABBRID0EXCAE" xlink:type="simple">PW</abbrev> 0.59 mm, disc slightly convex; with small median antebasal foveae, median and lateral longitudinal sulci distinct; lateral antebasal fovea large and distinct; outer and inner basolateral foveae small but distinct. Elytra as wide as long, with large uniform punctation and covered with long moderate-length hair, <abbrev xmlns:xlink="http://www.w3.org/1999/xlink" xlink:title="length of the elytra along the suture" id="ABBRID0E2CAE" xlink:type="simple">EL</abbrev> 0.87 mm, <abbrev xmlns:xlink="http://www.w3.org/1999/xlink" xlink:title="maximum width of the elytra" id="ABBRID0E6CAE" xlink:type="simple">EW</abbrev> 0.87 mm; each elytron with three small but distinct basal foveae, discal striae shallow and unobvious. <!--PageBreak-->Mesotrochanter (Fig. <xref ref-type="fig" rid="F3">3B</xref>) with distinct triangular short spine; mesofemora (Fig. <xref ref-type="fig" rid="F3">3B</xref>) with thin but distinct ventral spine at middle; mesotibiae (Fig. <xref ref-type="fig" rid="F3">3C</xref>) with small ventral denticle near middle and an acute triangular apical spine. Abdomen wider than long, <abbrev xmlns:xlink="http://www.w3.org/1999/xlink" xlink:title="length of the dorsally visible part of the abdomen" id="ABBRID0ERDAE" xlink:type="simple">AL</abbrev> 0.73 mm, <abbrev xmlns:xlink="http://www.w3.org/1999/xlink" xlink:title="maximum width of the abdomen" id="ABBRID0EVDAE" xlink:type="simple">AW</abbrev> 0.85 mm; tergite IV longest, approximately 1.5 times as long as next, with strongly oblique marginal carinae. Length of aedeagus (Fig. <xref ref-type="fig" rid="F3">3D–E</xref>) 0.35 mm; median lobe simple, flattened, apical obviously expanded, nearly symmetrical.</p><p>Female (Fig. <xref ref-type="fig" rid="F2">2B</xref>). Similar to male, antennomere III–V normal; each eye composed of about 40 facets; legs lacking denticle and spine; tergite VIII (Fig. <xref ref-type="fig" rid="F3">3F</xref>) semicircular; sternite VIII (Fig. <xref ref-type="fig" rid="F3">3G</xref>) transverse; symmetrical genital complex (Fig. <xref ref-type="fig" rid="F3">3H</xref>) slightly sclerotized. Measurements of body parts: BL 2.45–2.53 mm, <abbrev xmlns:xlink="http://www.w3.org/1999/xlink" xlink:title="length of the head from the anterior clypeal margin to the occipital constriction" id="ABBRID0EPEAE" xlink:type="simple">HL</abbrev> 0.45–0.46 mm, <abbrev xmlns:xlink="http://www.w3.org/1999/xlink" xlink:title="width of the head across eyes" id="ABBRID0ETEAE" xlink:type="simple">HW</abbrev> 0.50–0.51 mm, <abbrev xmlns:xlink="http://www.w3.org/1999/xlink" xlink:title="length of the pronotum along the midline" id="ABBRID0EXEAE" xlink:type="simple">PL</abbrev> 0.49–0.52 mm, <abbrev xmlns:xlink="http://www.w3.org/1999/xlink" xlink:title="maximum width of the pronotum" id="ABBRID0E2EAE" xlink:type="simple">PW</abbrev> 0.58–0.60 mm, <abbrev xmlns:xlink="http://www.w3.org/1999/xlink" xlink:title="length of the elytra along the suture" id="ABBRID0E6EAE" xlink:type="simple">EL</abbrev> 0.81–0.84 mm, <abbrev xmlns:xlink="http://www.w3.org/1999/xlink" xlink:title="maximum width of the elytra" id="ABBRID0EDFAE" xlink:type="simple">EW</abbrev> 0.87–0.88 mm, <abbrev xmlns:xlink="http://www.w3.org/1999/xlink" xlink:title="length of the dorsally visible part of the abdomen" id="ABBRID0EHFAE" xlink:type="simple">AL</abbrev> 0.70–0.71 mm, <abbrev xmlns:xlink="http://www.w3.org/1999/xlink" xlink:title="maximum width of the abdomen" id="ABBRID0ELFAE" xlink:type="simple">AW</abbrev> 0.83–0.84 mm.</p><fig id="F2" position="float" orientation="portrait"><label>Figure 2.</label><caption><p>Dorsal habitus of <italic><tp:taxon-name><tp:taxon-name-part taxon-name-part-type="genus" reg="Batrisodes">Batrisodes</tp:taxon-name-part> <tp:taxon-name-part taxon-name-part-type="species" reg="grossus">grossus</tp:taxon-name-part></tp:taxon-name></italic>. <bold>A</bold> Male <bold>B</bold> Female. Scale bars: 0.5 mm.</p></caption><graphic xmlns:xlink="http://www.w3.org/1999/xlink" xlink:href="zookeys-694-011-g002.jpg" position="float" orientation="portrait" xlink:type="simple" id="oo_152561.jpg"/></fig><fig id="F3" position="float" orientation="portrait"><label>Figure 3.</label><caption><p>Diagnostic features of <italic><tp:taxon-name><tp:taxon-name-part taxon-name-part-type="genus" reg="Batrisodes">Batrisodes</tp:taxon-name-part> <tp:taxon-name-part taxon-name-part-type="species" reg="grossus">grossus</tp:taxon-name-part></tp:taxon-name></italic> (<bold>A–E</bold> Male <bold>F–H</bold> Female). <bold>A</bold> Antenna <bold>B</bold> Mesotrochanter and mesofemur <bold>C</bold> Mesotibia <bold>D–E</bold> Aedeagus, in ventral (<bold>D</bold>), and lateral (<bold>E</bold>) views <bold>(F</bold>) Tergite VIII <bold>G</bold> Sternite VIII <bold>H</bold> Genital complex. Scale bars: 0.2 mm (<bold>A–C</bold>); 0.1 mm (<bold>D–H</bold>).</p></caption><graphic xmlns:xlink="http://www.w3.org/1999/xlink" xlink:href="zookeys-694-011-g003.jpg" position="float" orientation="portrait" xlink:type="simple" id="oo_152562.jpg"/></fig></tp:treatment-sec><tp:treatment-sec sec-type="distribution" id="SECID0E4HAE"><title>Distribution.</title><p>Southwestern China: Yunnan.</p></tp:treatment-sec><tp:treatment-sec sec-type="host" id="SECID0ECIAE"><title>Host ant.</title><p>
            <italic><tp:taxon-name><tp:taxon-name-part taxon-name-part-type="genus" reg="Odontomachus">Odontomachus</tp:taxon-name-part></tp:taxon-name></italic> sp.</p><!--PageBreak--></tp:treatment-sec><tp:treatment-sec sec-type="biology" id="SECID0EQIAE"><title>Biology.</title><p>All adults were collected from an <italic><tp:taxon-name><tp:taxon-name-part taxon-name-part-type="genus" reg="Odontomachus">Odontomachus</tp:taxon-name-part></tp:taxon-name></italic> colony in a tree hole (Fig. <xref ref-type="fig" rid="F12">12</xref>).</p></tp:treatment-sec><tp:treatment-sec sec-type="etymology" id="SECID0EBJAE"><title>Etymology.</title><p>The specific epithet refers to the roughly punctate body surface of the new species.</p></tp:treatment-sec><tp:treatment-sec><!--Section generated to contain objects referenced in tp:taxon-treatment.--><fig id="F12" position="float" orientation="portrait"><label>Figure 12.</label><caption><p>Habitat of <italic><tp:taxon-name><tp:taxon-name-part taxon-name-part-type="genus" reg="Batrisodes">Batrisodes</tp:taxon-name-part> <tp:taxon-name-part taxon-name-part-type="species" reg="grossus">grossus</tp:taxon-name-part></tp:taxon-name></italic>. <bold>A</bold> Colony of host ant under bark <bold>B</bold> A closer view of ant colony <bold>C</bold> A living <italic><tp:taxon-name><tp:taxon-name-part taxon-name-part-type="genus" reg="Batrisodes">Batrisodes</tp:taxon-name-part> <tp:taxon-name-part taxon-name-part-type="species" reg="grossus">grossus</tp:taxon-name-part></tp:taxon-name></italic> walking inside the nest.</p></caption><graphic xmlns:xlink="http://www.w3.org/1999/xlink" xlink:href="zookeys-694-011-g012.jpg" position="float" orientation="portrait" xlink:type="simple" id="oo_152571.jpg"/></fig></tp:treatment-sec></tp:taxon-treatment>
