# Supplementary material for: Eight new species of Batrisodes Reitter from China (Coleoptera, Staphylinidae, Pselaphinae)
Source: Zookeys. 2017 Aug 29;(694):11–30. doi: 10.3897/zookeys.694.13802 (PMC5672777; doi:10.3897/zookeys.694.13802)
Supplement: XML Treatment for Batrisodes qiului [file zookeys.694.13802-treatment3.xml]

<!DOCTYPE tp:taxon-treatment
  PUBLIC "-//TaxonX//DTD Taxonomic Treatment Publishing DTD v0 20100105//EN" "tax-treatment-NSO.dtd">
<tp:taxon-treatment xmlns:tp="http://www.plazi.org/taxpub"><tp:treatment-meta><kwd-group><label>Taxon classification</label><kwd><named-content xmlns:xlink="http://www.w3.org/1999/xlink" content-type="kingdom">Animalia</named-content></kwd><kwd><named-content xmlns:xlink="http://www.w3.org/1999/xlink" content-type="order">Coleoptera</named-content></kwd><kwd><named-content xmlns:xlink="http://www.w3.org/1999/xlink" content-type="family">Staphylinidae</named-content></kwd></kwd-group><mixed-citation publication-type="journal"><person-group><name><surname>Jiang</surname><given-names>Ri-Xin</given-names></name><name><surname>Yin</surname><given-names>Zi-Wei</given-names></name></person-group><article-title>Eight new species of <italic><tp:taxon-name><tp:taxon-name-part taxon-name-part-type="genus" reg="Batrisodes">Batrisodes</tp:taxon-name-part></tp:taxon-name></italic> Reitter from China (<tp:taxon-name><tp:taxon-name-part taxon-name-part-type="order">Coleoptera</tp:taxon-name-part></tp:taxon-name>, <tp:taxon-name><tp:taxon-name-part taxon-name-part-type="family">Staphylinidae</tp:taxon-name-part></tp:taxon-name>, <tp:taxon-name><tp:taxon-name-part taxon-name-part-type="subfamily">Pselaphinae</tp:taxon-name-part></tp:taxon-name>)</article-title><source>Zookeys</source><day>29</day><month>8</month><year>2017</year><volume>2017</volume><issue>694</issue><fpage>11</fpage><lpage>30</lpage><pub-id pub-id-type="doi">10.3897/zookeys.694.13802</pub-id></mixed-citation></tp:treatment-meta><tp:nomenclature><tp:taxon-name>
            <tp:taxon-name-part taxon-name-part-type="genus" reg="Batrisodes">Batrisodes</tp:taxon-name-part>
            <tp:taxon-name-part taxon-name-part-type="species" reg="qiului">qiului</tp:taxon-name-part>
            <object-id xmlns:xlink="http://www.w3.org/1999/xlink" content-type="zoobank" xlink:type="simple">http://zoobank.org/7308BE97-B8E4-4701-AB67-91FA45B34D9D</object-id>
          </tp:taxon-name><tp:taxon-status xmlns:xlink="http://www.w3.org/1999/xlink" xlink:type="simple">sp. n.</tp:taxon-status><xref ref-type="fig" rid="F4">Fig. 4</xref></tp:nomenclature><tp:treatment-sec sec-type="type material" id="SECID0ESKAE"><title>Type material</title><p>(1 ex.). <bold>Holotype: CHINA</bold>: ♂, labeled ‘China: Sichuan, Luzhou City, Gulin County (古蔺县), Honglong Lake (红龙湖), <named-content xmlns:xlink="http://www.w3.org/1999/xlink" content-type="dwc:verbatimCoordinates" xlink:type="simple"><named-content content-type="geo-json" specific-use="{&#34;type&#34;:&#34;Point&#34;,&#34;coordinates&#34;:[105.781389,28.121389]}" id="NCID0E4KAE" xlink:type="simple">28°07'17"N, 105°46'53"E</named-content></named-content>, 1620 m, 30.iv.2017, ant nest in rotten wood, Lu Qiu leg.’ (<named-content xmlns:xlink="http://www.w3.org/1999/xlink" content-type="dwc:institutional_code" xlink:type="simple">SNUC</named-content>)</p></tp:treatment-sec><tp:treatment-sec sec-type="diagnosis" id="SECID0EHLAE"><title>Diagnosis of male.</title><p>The new species can be easily separated from other <italic><tp:taxon-name><tp:taxon-name-part taxon-name-part-type="genus" reg="Batrisodes">Batrisodes</tp:taxon-name-part></tp:taxon-name></italic> species in China by the following combination of characters: moniliform antennomeres, antennomeres XI with a large projection at the base, mesotrochanter with an abrupt projection at the ventral margin, mesofemur with a small spine at middle, and simple, slender aedeagus distinctly expanded at the apex.</p></tp:treatment-sec><tp:treatment-sec sec-type="description" id="SECID0EULAE"><title>Description.</title><p>Male. (Fig. <xref ref-type="fig" rid="F4">4A</xref>), Body reddish brown, BL 3.05 mm. Head slight wider than long, near rectangular, rough and covered with short hair, <abbrev xmlns:xlink="http://www.w3.org/1999/xlink" xlink:title="length of the head from the anterior clypeal margin to the occipital constriction" id="ABBRID0E5LAE" xlink:type="simple">HL</abbrev> 0.60 mm, <abbrev xmlns:xlink="http://www.w3.org/1999/xlink" xlink:title="width of the head across eyes" id="ABBRID0ECMAE" xlink:type="simple">HW</abbrev> 0.66 <!--PageBreak-->mm, with small but obvious vertexal foveae, antennal tubercles prominent; area between moderately raised antennal tubercles concave; clypeus slightly punctate, with round anterior margin; lateral longitudinal carinae unobvious, lacking median vertexal carina. Each eye composed of about 60 facets. Antennomeres II–XI moniliform, XI (Fig. <xref ref-type="fig" rid="F4">4B</xref>) largest, with distinct, apically-truncate basal denticle. Pronotum nearly as long as wide, <abbrev xmlns:xlink="http://www.w3.org/1999/xlink" xlink:title="length of the pronotum along the midline" id="ABBRID0EMMAE" xlink:type="simple">PL</abbrev> 0.65 mm, <abbrev xmlns:xlink="http://www.w3.org/1999/xlink" xlink:title="maximum width of the pronotum" id="ABBRID0EQMAE" xlink:type="simple">PW</abbrev> 0.64 mm, disc slightly convex; with distinct median antebasal foveae, lateral longitudinal sulci present; lateral antebasal fovea distinct; outer and inner basolateral foveae small and not distinct. Elytra wider than long, <abbrev xmlns:xlink="http://www.w3.org/1999/xlink" xlink:title="length of the elytra along the suture" id="ABBRID0EUMAE" xlink:type="simple">EL</abbrev> 0.93 mm, <abbrev xmlns:xlink="http://www.w3.org/1999/xlink" xlink:title="maximum width of the elytra" id="ABBRID0EYMAE" xlink:type="simple">EW</abbrev> 1.07 mm; each elytron with three small but distinct basal foveae, discal striae shallow and short. Mesotrochanter (Fig. <xref ref-type="fig" rid="F4">4C</xref>) with abrupt projection at ventral margin; mesofemora (Fig. <xref ref-type="fig" rid="F4">4C</xref>) with short but distinct ventral spine at basal 2/5; mesotibiae (Fig. <xref ref-type="fig" rid="F4">4D</xref>) slightly expanded at basal 1/3, with small apical spine; metatibiae (Fig. <xref ref-type="fig" rid="F4">4E</xref>) with long apical tuft of setae. Abdomen wider than long, <abbrev xmlns:xlink="http://www.w3.org/1999/xlink" xlink:title="length of the dorsally visible part of the abdomen" id="ABBRID0EMNAE" xlink:type="simple">AL</abbrev> 0.87 mm, <abbrev xmlns:xlink="http://www.w3.org/1999/xlink" xlink:title="maximum width of the abdomen" id="ABBRID0EQNAE" xlink:type="simple">AW</abbrev> 1.05 mm; tergite IV (first visible tergite) longest, approximately twice as long as next, with obvious oblique marginal carinae; tergite V–VI with obvious oblique marginal carinae. Aedeagus (Fig. <xref ref-type="fig" rid="F4">4F–G</xref>) slender, length 0.45 mm; median lobe simple, flattened and symmetrical, expanded at the apex.</p><fig id="F4" position="float" orientation="portrait"><label>Figure 4.</label><caption><p>Diagnostic features of <italic><tp:taxon-name><tp:taxon-name-part taxon-name-part-type="genus" reg="Batrisodes">Batrisodes</tp:taxon-name-part> <tp:taxon-name-part taxon-name-part-type="species" reg="qiului">qiului</tp:taxon-name-part></tp:taxon-name></italic>, male. <bold>A</bold> Dorsal habitus <bold>B</bold> Antennal club <bold>C</bold> Mesotrochanter and mesofemur <bold>D</bold> Mesotibia <bold>E</bold> Metatibia <bold>F–G</bold> Aedeagus, in ventral (<bold>F</bold>), and lateral (<bold>G</bold>) views. Scale bars: 0.5 mm (<bold>A</bold>); 0.2 mm (<bold>B–E</bold>); 0.1 mm (<bold>F–G</bold>).</p></caption><graphic xmlns:xlink="http://www.w3.org/1999/xlink" xlink:href="zookeys-694-011-g004.jpg" position="float" orientation="portrait" xlink:type="simple" id="oo_152563.jpg"/></fig><p>Female. Unknown.</p></tp:treatment-sec><tp:treatment-sec sec-type="distribution" id="SECID0EHPAE"><title>Distribution.</title><p>Southwestern China: Sichuan.</p></tp:treatment-sec><tp:treatment-sec sec-type="host" id="SECID0EMPAE"><title>Host ant.</title><p>
            <italic><tp:taxon-name><tp:taxon-name-part taxon-name-part-type="genus" reg="Pheidole">Pheidole</tp:taxon-name-part></tp:taxon-name></italic> sp.</p></tp:treatment-sec><tp:treatment-sec sec-type="biology" id="SECID0EZPAE"><title>Biology.</title><p>All adults were collected from an ant nest in rotten wood.</p></tp:treatment-sec><tp:treatment-sec sec-type="etymology" id="SECID0E5PAE"><title>Etymology.</title><p>The specific epithet is dedicated to our friend Lu Qiu, who collected this new species and sent the material to us for study.</p></tp:treatment-sec></tp:taxon-treatment>
