# Supplementary material for: Eight new species of Batrisodes Reitter from China (Coleoptera, Staphylinidae, Pselaphinae)
Source: Zookeys. 2017 Aug 29;(694):11–30. doi: 10.3897/zookeys.694.13802 (PMC5672777; doi:10.3897/zookeys.694.13802)
Supplement: XML Treatment for Batrisodes simianshanus [file zookeys.694.13802-treatment4.xml]

<!DOCTYPE tp:taxon-treatment
  PUBLIC "-//TaxonX//DTD Taxonomic Treatment Publishing DTD v0 20100105//EN" "tax-treatment-NSO.dtd">
<tp:taxon-treatment xmlns:tp="http://www.plazi.org/taxpub"><tp:treatment-meta><kwd-group><label>Taxon classification</label><kwd><named-content xmlns:xlink="http://www.w3.org/1999/xlink" content-type="kingdom">Animalia</named-content></kwd><kwd><named-content xmlns:xlink="http://www.w3.org/1999/xlink" content-type="order">Coleoptera</named-content></kwd><kwd><named-content xmlns:xlink="http://www.w3.org/1999/xlink" content-type="family">Staphylinidae</named-content></kwd></kwd-group><mixed-citation publication-type="journal"><person-group><name><surname>Jiang</surname><given-names>Ri-Xin</given-names></name><name><surname>Yin</surname><given-names>Zi-Wei</given-names></name></person-group><article-title>Eight new species of <italic><tp:taxon-name><tp:taxon-name-part taxon-name-part-type="genus" reg="Batrisodes">Batrisodes</tp:taxon-name-part></tp:taxon-name></italic> Reitter from China (<tp:taxon-name><tp:taxon-name-part taxon-name-part-type="order">Coleoptera</tp:taxon-name-part></tp:taxon-name>, <tp:taxon-name><tp:taxon-name-part taxon-name-part-type="family">Staphylinidae</tp:taxon-name-part></tp:taxon-name>, <tp:taxon-name><tp:taxon-name-part taxon-name-part-type="subfamily">Pselaphinae</tp:taxon-name-part></tp:taxon-name>)</article-title><source>Zookeys</source><day>29</day><month>8</month><year>2017</year><volume>2017</volume><issue>694</issue><fpage>11</fpage><lpage>30</lpage><pub-id pub-id-type="doi">10.3897/zookeys.694.13802</pub-id></mixed-citation></tp:treatment-meta><tp:nomenclature><tp:taxon-name>
            <tp:taxon-name-part taxon-name-part-type="genus" reg="Batrisodes">Batrisodes</tp:taxon-name-part>
            <tp:taxon-name-part taxon-name-part-type="species" reg="simianshanus">simianshanus</tp:taxon-name-part>
            <object-id xmlns:xlink="http://www.w3.org/1999/xlink" content-type="zoobank" xlink:type="simple">http://zoobank.org/67946A0E-7D8D-4B5E-AEAB-B9C55D77F2BB</object-id>
          </tp:taxon-name><tp:taxon-status xmlns:xlink="http://www.w3.org/1999/xlink" xlink:type="simple">sp. n.</tp:taxon-status><xref ref-type="fig" rid="F5">Figs 5</xref><xref ref-type="fig" rid="F6">, 6</xref><xref ref-type="fig" rid="F13">, 13</xref><!--PageBreak--></tp:nomenclature><tp:treatment-sec sec-type="type material" id="SECID0EYRAE"><title>Type material</title><p>(8 exs). <bold>Holotype: CHINA</bold>: ♂, labeled ‘China: Chongqing, Simian Shan N. R. (四面山自然保护区), Sunzigou (笋子沟), <named-content xmlns:xlink="http://www.w3.org/1999/xlink" content-type="dwc:verbatimCoordinates" xlink:type="simple"><named-content content-type="geo-json" specific-use="{&#34;type&#34;:&#34;Point&#34;,&#34;coordinates&#34;:[106.380278,28.696389]}" id="NCID0EDSAE" xlink:type="simple">28°41'47"N, 106°22'49"E</named-content></named-content>, 751 m, 06.iii.2016, ant nest under rock, XU Hao &amp; QIU Jianyue leg.’ (<named-content xmlns:xlink="http://www.w3.org/1999/xlink" content-type="dwc:institutional_code" xlink:type="simple">SNUC</named-content>). <bold>Paratypes: CHINA</bold>: 1 ♂, 3 ♀♀, same label data as the holotype (<named-content xmlns:xlink="http://www.w3.org/1999/xlink" content-type="dwc:institutional_code" xlink:type="simple">SNUC</named-content>); 2 ♂♂, 1 ♀, labeled ‘China, Chongqing City, Jiangjin District (江津区), Simianshan N. R. (四面山自然保护区), Motianling (摩天岭), ant nest under rock, <named-content xmlns:xlink="http://www.w3.org/1999/xlink" content-type="dwc:verbatimCoordinates" xlink:type="simple"><named-content content-type="geo-json" specific-use="{&#34;type&#34;:&#34;Point&#34;,&#34;coordinates&#34;:[106.383056,28.634167]}" id="NCID0EXSAE" xlink:type="simple">28°38'03"N, 106°22'59"E</named-content></named-content>, 1220 m, 30.iv.2016, XU Hao &amp; QIU Jianyue leg.’ (<named-content xmlns:xlink="http://www.w3.org/1999/xlink" content-type="dwc:institutional_code" xlink:type="simple">SNUC</named-content>).</p></tp:treatment-sec><tp:treatment-sec sec-type="diagnosis" id="SECID0EBTAE"><title>Diagnosis of male.</title><p>
            <italic><tp:taxon-name><tp:taxon-name-part taxon-name-part-type="genus" reg="Batrisodes">Batrisodes</tp:taxon-name-part> <tp:taxon-name-part taxon-name-part-type="species" reg="simianshanus">simianshanus</tp:taxon-name-part></tp:taxon-name></italic> can be separated from all other Chinese congeners by the following combination of characters: ocular canthi present, antennomere XI with a small, acute denticle at mesal margin, pronotum lacking outer and inner basolateral foveae, median antebasal foveae small, mesofemur with a distinct ventral protuberance near base, mesotibiae with small apical spine, and symmetrical, robust aedeagus with the endophallus bearing a pair of elongate lateral sclerites.</p></tp:treatment-sec><tp:treatment-sec sec-type="description" id="SECID0ESTAE"><title>Description.</title><p>Male. (Fig. <xref ref-type="fig" rid="F5">5A</xref>), Body reddish brown, BL 3.18–3.20 mm. Head wider than long, near rectangular, rough and covered with short hair <abbrev xmlns:xlink="http://www.w3.org/1999/xlink" xlink:title="length of the head from the anterior clypeal margin to the occipital constriction" id="ABBRID0E3TAE" xlink:type="simple">HL</abbrev> 0.62–<!--PageBreak-->0.63 mm, <abbrev xmlns:xlink="http://www.w3.org/1999/xlink" xlink:title="width of the head across eyes" id="ABBRID0ECUAE" xlink:type="simple">HW</abbrev> 0.68 mm, with large vertexal foveae, antennal tubercles prominent; area between obviously raised antennal tubercles concave and without hair; clypeus slightly punctate, with round anterior margin; lateral longitudinal carinae slight, extending from level of eyes to head base. Each eye composed of about 60 facets and with one short ocular spine. Antennomeres II–X moniliform, IX–XI (Fig. <xref ref-type="fig" rid="F6">6A</xref>) slightly expanded, XI large and longest, with small denticle near base. Pronotum nearly as long as wide, <abbrev xmlns:xlink="http://www.w3.org/1999/xlink" xlink:title="length of the pronotum along the midline" id="ABBRID0EKUAE" xlink:type="simple">PL</abbrev> 0.69–0.70 mm, <abbrev xmlns:xlink="http://www.w3.org/1999/xlink" xlink:title="maximum width of the pronotum" id="ABBRID0EOUAE" xlink:type="simple">PW</abbrev> 0.65–0.68 mm, disc slightly convex; with much small media antebasal foveae, median and lateral longitudinal sulci shallow and unclear; lateral antebasal fovea large and distinct, without outer and inner basolateral foveae. Elytra slight wider than long, <abbrev xmlns:xlink="http://www.w3.org/1999/xlink" xlink:title="length of the elytra along the suture" id="ABBRID0ESUAE" xlink:type="simple">EL</abbrev> 0.99–1.01 mm, <abbrev xmlns:xlink="http://www.w3.org/1999/xlink" xlink:title="maximum width of the elytra" id="ABBRID0EWUAE" xlink:type="simple">EW</abbrev> 1.14–1.16 mm; each elytron with three small but distinct basal foveae, discal striae shallow and short. Profemora (Fig. <xref ref-type="fig" rid="F6">6B</xref>) expanded at middle, mesofemora (Fig. <xref ref-type="fig" rid="F6">6C</xref>) with <!--PageBreak-->thin but distinct ventral protuberance near base and expanded at middle; mesotibiae (Fig. <xref ref-type="fig" rid="F6">6D</xref>) with small and indistinct triangular apical spine. Abdomen wider than long, <abbrev xmlns:xlink="http://www.w3.org/1999/xlink" xlink:title="length of the dorsally visible part of the abdomen" id="ABBRID0EIVAE" xlink:type="simple">AL</abbrev> 0.85–0.89 mm, <abbrev xmlns:xlink="http://www.w3.org/1999/xlink" xlink:title="maximum width of the abdomen" id="ABBRID0EMVAE" xlink:type="simple">AW</abbrev> 1.04–1.09 mm; tergite IV longest, twice as long as next, with shallow but distinct oblique marginal carinae. Aedeagus (Fig. <xref ref-type="fig" rid="F6">6E–F</xref>) symmetrical and robust, median lobe simple, with pair of elongate lateral sclerites, length of aedeagus 0.44 mm.</p><p>Female (Fig. <xref ref-type="fig" rid="F5">5B</xref>). Similar to male, antennomere IX–XI less expanded, XI lacking denticle; each eye composed of about 50 facets; legs simple; tergite VIII (Fig. <xref ref-type="fig" rid="F6">6G</xref>) semicircular; sternite VIII (Fig. <xref ref-type="fig" rid="F6">6H</xref>) transverse; symmetrical genital complex (Fig. <xref ref-type="fig" rid="F6">6I</xref>) slightly sclerotized. Measurements of body parts: BL 3.01–3.04 mm, <abbrev xmlns:xlink="http://www.w3.org/1999/xlink" xlink:title="length of the head from the anterior clypeal margin to the occipital constriction" id="ABBRID0EGWAE" xlink:type="simple">HL</abbrev> 0.62–0.63 mm, <abbrev xmlns:xlink="http://www.w3.org/1999/xlink" xlink:title="width of the head across eyes" id="ABBRID0EKWAE" xlink:type="simple">HW</abbrev> 0.63–0.64 mm, <abbrev xmlns:xlink="http://www.w3.org/1999/xlink" xlink:title="length of the pronotum along the midline" id="ABBRID0EOWAE" xlink:type="simple">PL</abbrev> 0.66–0.68 mm, <abbrev xmlns:xlink="http://www.w3.org/1999/xlink" xlink:title="maximum width of the pronotum" id="ABBRID0ESWAE" xlink:type="simple">PW</abbrev> 0.65–0.66 mm, <abbrev xmlns:xlink="http://www.w3.org/1999/xlink" xlink:title="length of the elytra along the suture" id="ABBRID0EWWAE" xlink:type="simple">EL</abbrev> 0.98–0.99 mm, <abbrev xmlns:xlink="http://www.w3.org/1999/xlink" xlink:title="maximum width of the elytra" id="ABBRID0E1WAE" xlink:type="simple">EW</abbrev> 1.10–1.12 mm, <abbrev xmlns:xlink="http://www.w3.org/1999/xlink" xlink:title="length of the dorsally visible part of the abdomen" id="ABBRID0E5WAE" xlink:type="simple">AL</abbrev> 0.74–0.75 mm, <abbrev xmlns:xlink="http://www.w3.org/1999/xlink" xlink:title="maximum width of the abdomen" id="ABBRID0ECXAE" xlink:type="simple">AW</abbrev> 1.04–1.09 mm.</p><fig id="F5" position="float" orientation="portrait"><label>Figure 5.</label><caption><p>Dorsal habitus of <italic><tp:taxon-name><tp:taxon-name-part taxon-name-part-type="genus" reg="Batrisodes">Batrisodes</tp:taxon-name-part> <tp:taxon-name-part taxon-name-part-type="species" reg="simianshanus">simianshanus</tp:taxon-name-part></tp:taxon-name></italic>. <bold>A</bold> Male <bold>B</bold> Female. Scale bars: 0.5 mm.</p></caption><graphic xmlns:xlink="http://www.w3.org/1999/xlink" xlink:href="zookeys-694-011-g005.jpg" position="float" orientation="portrait" xlink:type="simple" id="oo_152564.jpg"/></fig><fig id="F6" position="float" orientation="portrait"><label>Figure 6.</label><caption><p>Diagnostic features of <italic><tp:taxon-name><tp:taxon-name-part taxon-name-part-type="genus" reg="Batrisodes">Batrisodes</tp:taxon-name-part> <tp:taxon-name-part taxon-name-part-type="species" reg="simianshanus">simianshanus</tp:taxon-name-part></tp:taxon-name></italic> (<bold>A–F</bold> Male <bold>G–I</bold> Female). <bold>A</bold> Antennal club (arrow indicates ventral denticle). <bold>B</bold> Protrochanter and profemur <bold>C</bold> Mesotrochanter and mesofemur <bold>D</bold> Mesotibia <bold>E–F</bold> Aedeagus, in ventral (<bold>E</bold>), and lateral (<bold>F</bold>) views <bold>(G</bold>) Tergite VIII (<bold>H</bold>) Sternite VIII (<bold>I</bold>) Genital complex. Scale bars: 0.2 mm (<bold>A–D</bold>); 0.1 mm (<bold>E–I</bold>).</p></caption><graphic xmlns:xlink="http://www.w3.org/1999/xlink" xlink:href="zookeys-694-011-g006.jpg" position="float" orientation="portrait" xlink:type="simple" id="oo_152565.jpg"/></fig></tp:treatment-sec><tp:treatment-sec sec-type="distribution" id="SECID0EWZAE"><title>Distribution.</title><p>Southwestern China: Chongqing.</p></tp:treatment-sec><tp:treatment-sec sec-type="host" id="SECID0E2ZAE"><title>Host ant.</title><p>
            <italic><tp:taxon-name><tp:taxon-name-part taxon-name-part-type="genus" reg="Aphaenogaster">Aphaenogaster</tp:taxon-name-part></tp:taxon-name></italic> sp.</p><!--PageBreak--></tp:treatment-sec><tp:treatment-sec sec-type="biology" id="SECID0EJ1AE"><title>Biology.</title><p>All adults were collected from ant colonies nested on the ground under stones (Fig. <xref ref-type="fig" rid="F13">13</xref>).</p></tp:treatment-sec><tp:treatment-sec sec-type="etymology" id="SECID0ET1AE"><title>Etymology.</title><p>The specific epithet refers to the type locality of the new species, the Simianshan Nature Reserve.</p></tp:treatment-sec><tp:treatment-sec><!--Section generated to contain objects referenced in tp:taxon-treatment.--><fig id="F13" position="float" orientation="portrait"><label>Figure 13.</label><caption><p>Habitat of <italic><tp:taxon-name><tp:taxon-name-part taxon-name-part-type="genus" reg="Batrisodes">Batrisodes</tp:taxon-name-part> <tp:taxon-name-part taxon-name-part-type="species" reg="simianshanus">simianshanus</tp:taxon-name-part></tp:taxon-name></italic>. <bold>A</bold> General environment <bold>B</bold> Ant nest exposed after the stone was turned over <bold>C</bold> A closer view of ant nest and a living <italic><tp:taxon-name><tp:taxon-name-part taxon-name-part-type="genus" reg="Batrisodes">Batrisodes</tp:taxon-name-part> <tp:taxon-name-part taxon-name-part-type="species" reg="simianshanus">simianshanus</tp:taxon-name-part></tp:taxon-name></italic> walking on the surface of ant nest.</p></caption><graphic xmlns:xlink="http://www.w3.org/1999/xlink" xlink:href="zookeys-694-011-g013.jpg" position="float" orientation="portrait" xlink:type="simple" id="oo_152572.jpg"/></fig></tp:treatment-sec></tp:taxon-treatment>
