# Supplementary material for: Eight new species of Batrisodes Reitter from China (Coleoptera, Staphylinidae, Pselaphinae)
Source: Zookeys. 2017 Aug 29;(694):11–30. doi: 10.3897/zookeys.694.13802 (PMC5672777; doi:10.3897/zookeys.694.13802)
Supplement: XML Treatment for Batrisodes tianmuensis [file zookeys.694.13802-treatment5.xml]

<!DOCTYPE tp:taxon-treatment
  PUBLIC "-//TaxonX//DTD Taxonomic Treatment Publishing DTD v0 20100105//EN" "tax-treatment-NSO.dtd">
<tp:taxon-treatment xmlns:tp="http://www.plazi.org/taxpub"><tp:treatment-meta><kwd-group><label>Taxon classification</label><kwd><named-content xmlns:xlink="http://www.w3.org/1999/xlink" content-type="kingdom">Animalia</named-content></kwd><kwd><named-content xmlns:xlink="http://www.w3.org/1999/xlink" content-type="order">Coleoptera</named-content></kwd><kwd><named-content xmlns:xlink="http://www.w3.org/1999/xlink" content-type="family">Staphylinidae</named-content></kwd></kwd-group><mixed-citation publication-type="journal"><person-group><name><surname>Jiang</surname><given-names>Ri-Xin</given-names></name><name><surname>Yin</surname><given-names>Zi-Wei</given-names></name></person-group><article-title>Eight new species of <italic><tp:taxon-name><tp:taxon-name-part taxon-name-part-type="genus" reg="Batrisodes">Batrisodes</tp:taxon-name-part></tp:taxon-name></italic> Reitter from China (<tp:taxon-name><tp:taxon-name-part taxon-name-part-type="order">Coleoptera</tp:taxon-name-part></tp:taxon-name>, <tp:taxon-name><tp:taxon-name-part taxon-name-part-type="family">Staphylinidae</tp:taxon-name-part></tp:taxon-name>, <tp:taxon-name><tp:taxon-name-part taxon-name-part-type="subfamily">Pselaphinae</tp:taxon-name-part></tp:taxon-name>)</article-title><source>Zookeys</source><day>29</day><month>8</month><year>2017</year><volume>2017</volume><issue>694</issue><fpage>11</fpage><lpage>30</lpage><pub-id pub-id-type="doi">10.3897/zookeys.694.13802</pub-id></mixed-citation></tp:treatment-meta><tp:nomenclature><tp:taxon-name>
            <tp:taxon-name-part taxon-name-part-type="genus" reg="Batrisodes">Batrisodes</tp:taxon-name-part>
            <tp:taxon-name-part taxon-name-part-type="species" reg="tianmuensis">tianmuensis</tp:taxon-name-part>
            <object-id xmlns:xlink="http://www.w3.org/1999/xlink" content-type="zoobank" xlink:type="simple">http://zoobank.org/EF6FF910-56BE-4AAE-A73C-D7411C002B58</object-id>
          </tp:taxon-name><tp:taxon-status xmlns:xlink="http://www.w3.org/1999/xlink" xlink:type="simple">sp. n.</tp:taxon-status><xref ref-type="fig" rid="F7">Fig. 7</xref></tp:nomenclature><tp:treatment-sec sec-type="type material" id="SECID0EE3AE"><title>Type material.</title><p>(1 ex.). <bold>Holotype: CHINA</bold>: ♂, labeled ‘China: Zhejiang, Linan County, West Tianmushan, 13.iv.2017, 310 m, <named-content xmlns:xlink="http://www.w3.org/1999/xlink" content-type="dwc:verbatimCoordinates" xlink:type="simple"><named-content content-type="geo-json" specific-use="{&#34;type&#34;:&#34;Point&#34;,&#34;coordinates&#34;:[119.443056,30.315000]}" id="NCID0EP3AE" xlink:type="simple">30°18'54"N, 119°26'35"E</named-content></named-content>, ant nest under rock, Song Xiaobin leg.’ (<named-content xmlns:xlink="http://www.w3.org/1999/xlink" content-type="dwc:institutional_code" xlink:type="simple">SNUC</named-content>).</p></tp:treatment-sec><tp:treatment-sec sec-type="diagnosis" id="SECID0EZ3AE"><title>Diagnosis of male.</title><p>
            <italic><tp:taxon-name><tp:taxon-name-part taxon-name-part-type="genus" reg="Batrisodes">Batrisodes</tp:taxon-name-part> <tp:taxon-name-part taxon-name-part-type="species" reg="tianmuensis">tianmuensis</tp:taxon-name-part></tp:taxon-name></italic> can be separated from all other Chinese congeners by the following combination of characters: antennomeres XI strongly concave at the ventral margin and with an acute basal projection, smooth pronotum lacking median antebasal foveae and inner and outer basolateral foveae, mesofemur with a small ventral spine at middle, mesotibia with a blunt apical protuberance, and aedeagus with an elongate, broad dorsal lobe suddenly pointed at the apex.</p></tp:treatment-sec><tp:treatment-sec sec-type="description" id="SECID0EK4AE"><title>Description.</title><p>Male. (Fig. <xref ref-type="fig" rid="F7">7A</xref>), Body reddish brown, BL 2.52 mm. Head wider than long, rectangular and covered with sparse short hair, <abbrev xmlns:xlink="http://www.w3.org/1999/xlink" xlink:title="length of the head from the anterior clypeal margin to the occipital constriction" id="ABBRID0EU4AE" xlink:type="simple">HL</abbrev> 0.51 mm, <abbrev xmlns:xlink="http://www.w3.org/1999/xlink" xlink:title="width of the head across eyes" id="ABBRID0EY4AE" xlink:type="simple">HW</abbrev> 0.57 mm, with small vertexal foveae; antennal tubercles prominent; area between moderately raised antennal tubercles concave and impunctate; clypeus slightly punctate, with round anterior margin; lateral longitudinal carinae slight, extending from level of eyes to head base, lacking median vertexal carina. Each eye composed of about 55 facets. Antennomeres II–X moniliform, XI (Fig. <xref ref-type="fig" rid="F7">7B</xref>) largest, approximately 3 times as long as X, strongly concave at mesal surface, with acute denticle near base. Pronotum slightly longer than wide, <abbrev xmlns:xlink="http://www.w3.org/1999/xlink" xlink:title="length of the pronotum along the midline" id="ABBRID0EA5AE" xlink:type="simple">PL</abbrev> 0.55 mm, <abbrev xmlns:xlink="http://www.w3.org/1999/xlink" xlink:title="maximum width of the pronotum" id="ABBRID0EE5AE" xlink:type="simple">PW</abbrev> 0.52 mm, smooth with sparse short hair; disc slightly convex, without median antebasal foveae and median longitudinal sulci; lateral longitudinal sulci shallow, lateral antebasal fovea small and indistinct; lacking outer and inner basolateral foveae. Elytra wider than long, smooth and covered with sparse short hair, <abbrev xmlns:xlink="http://www.w3.org/1999/xlink" xlink:title="length of the elytra along the suture" id="ABBRID0EI5AE" xlink:type="simple">EL</abbrev> 0.87 mm, <abbrev xmlns:xlink="http://www.w3.org/1999/xlink" xlink:title="maximum width of the elytra" id="ABBRID0EM5AE" xlink:type="simple">EW</abbrev> 0.99 mm; each elytron with three small basal foveae, discal striae shallow and indistinct. Mesofemora (Fig. <xref ref-type="fig" rid="F7">7C</xref>) with small thin ventral spine near middle; mesotibiae (Fig. <xref ref-type="fig" rid="F7">7D</xref>) with small triangular apical spine. Abdomen much wider than long, <abbrev xmlns:xlink="http://www.w3.org/1999/xlink" xlink:title="length of the dorsally visible part of the abdomen" id="ABBRID0EY5AE" xlink:type="simple">AL</abbrev> 0.62 mm, <abbrev xmlns:xlink="http://www.w3.org/1999/xlink" xlink:title="maximum width of the abdomen" id="ABBRID0E35AE" xlink:type="simple">AW</abbrev> 0.95 mm; tergite IV longest, nearly 2.5 times as long as next, with shallow oblique marginal carinae. Aedeagus (Fig. <xref ref-type="fig" rid="F7">7E–G</xref>) strongly asymmetrical, median lobe with long, broad dorsal lobe pointed at apex; length of aedeagus 0.49 mm.</p><fig id="F7" position="float" orientation="portrait"><label>Figure 7.</label><caption><p>Diagnostic features of <italic><tp:taxon-name><tp:taxon-name-part taxon-name-part-type="genus" reg="Batrisodes">Batrisodes</tp:taxon-name-part> <tp:taxon-name-part taxon-name-part-type="species" reg="tianmuensis">tianmuensis</tp:taxon-name-part></tp:taxon-name></italic>, male. <bold>A</bold> Dorsal habitus <bold>B</bold> Antennal club <bold>C</bold> Mesotrochanter and mesofemur <bold>D</bold> Mesotibia <bold>E–G</bold> Aedeagus, in ventral (<bold>E</bold>), lateral (<bold>F</bold>), and dorsal (<bold>G</bold>) views. Scale bars: 0.5 mm (<bold>A</bold>); 0.2 mm (<bold>B–G</bold>).</p></caption><graphic xmlns:xlink="http://www.w3.org/1999/xlink" xlink:href="zookeys-694-011-g007.jpg" position="float" orientation="portrait" xlink:type="simple" id="oo_152566.jpg"/></fig><p>Female. Unknown.</p></tp:treatment-sec><tp:treatment-sec sec-type="distribution" id="SECID0ESAAG"><title>Distribution.</title><p>East China: Zhejiang.</p></tp:treatment-sec><tp:treatment-sec sec-type="host" id="SECID0EXAAG"><title>Host ant.</title><p>
            <italic><tp:taxon-name><tp:taxon-name-part taxon-name-part-type="genus" reg="Ectomomyrmex">Ectomomyrmex</tp:taxon-name-part></tp:taxon-name></italic> sp.</p></tp:treatment-sec><tp:treatment-sec sec-type="biology" id="SECID0EEBAG"><title>Biology.</title><p>The new species was collected from an ant colony nesting under a stone.</p></tp:treatment-sec><tp:treatment-sec sec-type="etymology" id="SECID0EJBAG"><title>Etymology.</title><p>The specific epithet refers to the type locality of the new species, the West Tianmu Mountain.</p></tp:treatment-sec></tp:taxon-treatment>
