# Supplementary material for: Eight new species of Batrisodes Reitter from China (Coleoptera, Staphylinidae, Pselaphinae)
Source: Zookeys. 2017 Aug 29;(694):11–30. doi: 10.3897/zookeys.694.13802 (PMC5672777; doi:10.3897/zookeys.694.13802)
Supplement: XML Treatment for Batrisodes xuhaoi [file zookeys.694.13802-treatment6.xml]

<!DOCTYPE tp:taxon-treatment
  PUBLIC "-//TaxonX//DTD Taxonomic Treatment Publishing DTD v0 20100105//EN" "tax-treatment-NSO.dtd">
<tp:taxon-treatment xmlns:tp="http://www.plazi.org/taxpub"><tp:treatment-meta><kwd-group><label>Taxon classification</label><kwd><named-content xmlns:xlink="http://www.w3.org/1999/xlink" content-type="kingdom">Animalia</named-content></kwd><kwd><named-content xmlns:xlink="http://www.w3.org/1999/xlink" content-type="order">Coleoptera</named-content></kwd><kwd><named-content xmlns:xlink="http://www.w3.org/1999/xlink" content-type="family">Staphylinidae</named-content></kwd></kwd-group><mixed-citation publication-type="journal"><person-group><name><surname>Jiang</surname><given-names>Ri-Xin</given-names></name><name><surname>Yin</surname><given-names>Zi-Wei</given-names></name></person-group><article-title>Eight new species of <italic><tp:taxon-name><tp:taxon-name-part taxon-name-part-type="genus" reg="Batrisodes">Batrisodes</tp:taxon-name-part></tp:taxon-name></italic> Reitter from China (<tp:taxon-name><tp:taxon-name-part taxon-name-part-type="order">Coleoptera</tp:taxon-name-part></tp:taxon-name>, <tp:taxon-name><tp:taxon-name-part taxon-name-part-type="family">Staphylinidae</tp:taxon-name-part></tp:taxon-name>, <tp:taxon-name><tp:taxon-name-part taxon-name-part-type="subfamily">Pselaphinae</tp:taxon-name-part></tp:taxon-name>)</article-title><source>Zookeys</source><day>29</day><month>8</month><year>2017</year><volume>2017</volume><issue>694</issue><fpage>11</fpage><lpage>30</lpage><pub-id pub-id-type="doi">10.3897/zookeys.694.13802</pub-id></mixed-citation></tp:treatment-meta><tp:nomenclature><tp:taxon-name>
            <tp:taxon-name-part taxon-name-part-type="genus" reg="Batrisodes">Batrisodes</tp:taxon-name-part>
            <tp:taxon-name-part taxon-name-part-type="species" reg="xuhaoi">xuhaoi</tp:taxon-name-part>
            <object-id xmlns:xlink="http://www.w3.org/1999/xlink" content-type="zoobank" xlink:type="simple">http://zoobank.org/401C578A-AA7F-459E-80DA-AD99CB5B216A</object-id>
          </tp:taxon-name><tp:taxon-status xmlns:xlink="http://www.w3.org/1999/xlink" xlink:type="simple">sp. n.</tp:taxon-status><xref ref-type="fig" rid="F8">Figs 8</xref><xref ref-type="fig" rid="F9">, 9</xref><xref ref-type="fig" rid="F14">, 14</xref><!--PageBreak--></tp:nomenclature><tp:treatment-sec sec-type="type material" id="SECID0EDDAG"><title>Type material</title><p>(5 exs). <bold>Holotype: CHINA</bold>: ♂, labeled ‘China: Sichuan, Luding County (泸定县), Gonggashan N. R. (贡嘎山自然保护区), Hongshitan (红石滩), ant nest under rock, <named-content xmlns:xlink="http://www.w3.org/1999/xlink" content-type="dwc:verbatimCoordinates" xlink:type="simple"><named-content content-type="geo-json" specific-use="{&#34;type&#34;:&#34;Point&#34;,&#34;coordinates&#34;:[102.061667,29.802778]}" id="NCID0EODAG" xlink:type="simple">29°48'10"N, 102°03'42"E</named-content></named-content>, 2740 m, 24.vi.2016, XU Hao &amp; QIU Jianyue leg.’ (<named-content xmlns:xlink="http://www.w3.org/1999/xlink" content-type="dwc:institutional_code" xlink:type="simple">SNUC</named-content>). <bold>Paratypes: CHINA</bold>: 3 ♂♂, 1 ♀, same label data as the holotype (<named-content xmlns:xlink="http://www.w3.org/1999/xlink" content-type="dwc:institutional_code" xlink:type="simple">SNUC</named-content>).</p></tp:treatment-sec><tp:treatment-sec sec-type="diagnosis" id="SECID0E6DAG"><title>Diagnosis of male.</title><p>
            <italic><tp:taxon-name><tp:taxon-name-part taxon-name-part-type="genus" reg="Batrisodes">Batrisodes</tp:taxon-name-part> <tp:taxon-name-part taxon-name-part-type="species" reg="xuhaoi">xuhaoi</tp:taxon-name-part></tp:taxon-name></italic> can be separated from all other Chinese congeners by the following combination of characters: stout general habitus, moniliform antennomeres, antennomere XI with a thick projection at base, profemur strongly expanded near middle, mesotrochanter expanded at ventral margin, mesofemur with <!--PageBreak-->a small ventral spine at middle, mesotibia with acute spines at middle and apex, and asymmetrical, elongate aedeagus broadened at the apex.</p></tp:treatment-sec><tp:treatment-sec sec-type="description" id="SECID0ESEAG"><title>Description.</title><p>Male. (Fig. <xref ref-type="fig" rid="F8">8A</xref>), Body reddish brown, BL 2.76–2.80 mm. Head wider than long, near trapezoidal, rough and covered with short hair, <abbrev xmlns:xlink="http://www.w3.org/1999/xlink" xlink:title="length of the head from the anterior clypeal margin to the occipital constriction" id="ABBRID0E3EAG" xlink:type="simple">HL</abbrev> 0.50–0.51 mm, <abbrev xmlns:xlink="http://www.w3.org/1999/xlink" xlink:title="width of the head across eyes" id="ABBRID0EAFAG" xlink:type="simple">HW</abbrev> 0.62–0.63 mm, with large vertexal foveae, antennal tubercles prominent; area between moderately raised antennal tubercles obviously concave; clypeus slightly punctate, with round anterior margin; lateral longitudinal carinae short and slight, extending from level of eyes to head base, lacking median vertexal carina. Each eye composed of about 50 facets. Antennomeres II–XI moniliform, XI (Fig. <xref ref-type="fig" rid="F9">9A</xref>) large, with distinct, apically-truncate basal denticle. Pronotum as long as wide, <abbrev xmlns:xlink="http://www.w3.org/1999/xlink" xlink:title="length of the pronotum along the midline" id="ABBRID0EIFAG" xlink:type="simple">PL</abbrev> 0.63–0.64 mm, <abbrev xmlns:xlink="http://www.w3.org/1999/xlink" xlink:title="maximum width of the pronotum" id="ABBRID0EMFAG" xlink:type="simple">PW</abbrev> 0.63–0.64 mm, disc slightly convex; with distinct median antebasal foveae, median and lateral longitudinal sulci present; lateral antebasal fovea large and distinct; outer and inner basolateral foveae small but distinct. Elytra wider than long, <abbrev xmlns:xlink="http://www.w3.org/1999/xlink" xlink:title="length of the elytra along the suture" id="ABBRID0EQFAG" xlink:type="simple">EL</abbrev> 0.85–0.86 mm, <abbrev xmlns:xlink="http://www.w3.org/1999/xlink" xlink:title="maximum width of the elytra" id="ABBRID0EUFAG" xlink:type="simple">EW</abbrev> 0.92–0.94 mm; each elytron with three small but distinct basal foveae, discal striae shallow and short. Profemora (Fig. <xref ref-type="fig" rid="F9">9B</xref>) strongly expanded at middle, mesofemora (Fig. <xref ref-type="fig" rid="F9">9C</xref>) <!--PageBreak-->with thin but distinct ventral spine near middle; mesotibiae (Fig. <xref ref-type="fig" rid="F9">9D</xref>) slightly swollen at apical 1/3, with small ventral denticle near middle and small triangular apical spine. Abdomen wider than long, <abbrev xmlns:xlink="http://www.w3.org/1999/xlink" xlink:title="length of the dorsally visible part of the abdomen" id="ABBRID0EGGAG" xlink:type="simple">AL</abbrev> 0.77–0.80 mm, <abbrev xmlns:xlink="http://www.w3.org/1999/xlink" xlink:title="maximum width of the abdomen" id="ABBRID0EKGAG" xlink:type="simple">AW</abbrev> 0.90–0.93 mm; tergite IV (first visible tergite) longest, nearly twice as long as next, with strongly oblique marginal carinae; tergite V–VI with obvious oblique marginal carinae. Aedeagus (Fig. <xref ref-type="fig" rid="F9">9E–F</xref>) nearly symmetrical, slender, length 0.44 mm, median lobe simple, flattened, broadened at apex.</p><p>Female (Fig. <xref ref-type="fig" rid="F8">8B</xref>). General habitus similar to male, antennomere XI lacking basal denticle; each eye composed of about 40 facets; legs lacking denticle and spine; tergite VIII (Fig. <xref ref-type="fig" rid="F9">9G</xref>) semicircular; sternite VIII (Fig. <xref ref-type="fig" rid="F9">9H</xref>) transverse; symmetrical genital complex (Fig. <xref ref-type="fig" rid="F9">9I</xref>) slightly sclerotized. Measurements of body parts: BL 2.82 mm, <abbrev xmlns:xlink="http://www.w3.org/1999/xlink" xlink:title="length of the head from the anterior clypeal margin to the occipital constriction" id="ABBRID0EEHAG" xlink:type="simple">HL</abbrev> <!--PageBreak-->0.51 mm, <abbrev xmlns:xlink="http://www.w3.org/1999/xlink" xlink:title="width of the head across eyes" id="ABBRID0EKHAG" xlink:type="simple">HW</abbrev> 0.64 mm, <abbrev xmlns:xlink="http://www.w3.org/1999/xlink" xlink:title="length of the pronotum along the midline" id="ABBRID0EOHAG" xlink:type="simple">PL</abbrev> 0.65 mm, <abbrev xmlns:xlink="http://www.w3.org/1999/xlink" xlink:title="maximum width of the pronotum" id="ABBRID0ESHAG" xlink:type="simple">PW</abbrev> 0.64 mm, <abbrev xmlns:xlink="http://www.w3.org/1999/xlink" xlink:title="length of the elytra along the suture" id="ABBRID0EWHAG" xlink:type="simple">EL</abbrev> 0.88 mm, <abbrev xmlns:xlink="http://www.w3.org/1999/xlink" xlink:title="maximum width of the elytra" id="ABBRID0E1HAG" xlink:type="simple">EW</abbrev> 0.96 mm, <abbrev xmlns:xlink="http://www.w3.org/1999/xlink" xlink:title="length of the dorsally visible part of the abdomen" id="ABBRID0E5HAG" xlink:type="simple">AL</abbrev> 0.78 mm, <abbrev xmlns:xlink="http://www.w3.org/1999/xlink" xlink:title="maximum width of the abdomen" id="ABBRID0ECIAG" xlink:type="simple">AW</abbrev> 0.93 mm.</p><fig id="F8" position="float" orientation="portrait"><label>Figure 8.</label><caption><p>Dorsal habitus of <italic><tp:taxon-name><tp:taxon-name-part taxon-name-part-type="genus" reg="Batrisodes">Batrisodes</tp:taxon-name-part> <tp:taxon-name-part taxon-name-part-type="species" reg="xuhaoi">xuhaoi</tp:taxon-name-part></tp:taxon-name></italic>. <bold>A</bold> Male <bold>B</bold> Female. Scale bars: 0.5 mm.</p></caption><graphic xmlns:xlink="http://www.w3.org/1999/xlink" xlink:href="zookeys-694-011-g008.jpg" position="float" orientation="portrait" xlink:type="simple" id="oo_152567.jpg"/></fig><fig id="F9" position="float" orientation="portrait"><label>Figure 9.</label><caption><p>Diagnostic features of <italic><tp:taxon-name><tp:taxon-name-part taxon-name-part-type="genus" reg="Batrisodes">Batrisodes</tp:taxon-name-part> <tp:taxon-name-part taxon-name-part-type="species" reg="xuhaoi">xuhaoi</tp:taxon-name-part></tp:taxon-name></italic> (<bold>A–F</bold> Male <bold>G–I</bold> Female). <bold>A</bold> Antennal club <bold>B</bold> Profemur <bold>C</bold> Mesotrochanter and mesofemur <bold>D</bold> Mesotibia <bold>E–F</bold> Aedeagus, in ventral (<bold>E</bold>), and lateral (<bold>F</bold>) views (<bold>G</bold>) Tergite VIII (<bold>H</bold>) Sternite VIII (<bold>I</bold>) Genital complex. Scale bars: 0.2 mm (<bold>A–D</bold>); 0.1 mm (<bold>E–I</bold>).</p></caption><graphic xmlns:xlink="http://www.w3.org/1999/xlink" xlink:href="zookeys-694-011-g009.jpg" position="float" orientation="portrait" xlink:type="simple" id="oo_152568.jpg"/></fig></tp:treatment-sec><tp:treatment-sec sec-type="distribution" id="SECID0EWKAG"><title>Distribution.</title><p>Southwestern China: Sichuan.</p></tp:treatment-sec><tp:treatment-sec sec-type="host" id="SECID0E2KAG"><title>Host ant.</title><p>
            <italic><tp:taxon-name><tp:taxon-name-part taxon-name-part-type="genus" reg="Lasius">Lasius</tp:taxon-name-part></tp:taxon-name></italic> sp.</p></tp:treatment-sec><tp:treatment-sec sec-type="biology" id="SECID0EILAG"><title>Biology.</title><p>All adults were collected from ant colonies nesting on the ground under stones (Fig. <xref ref-type="fig" rid="F14">14</xref>).</p></tp:treatment-sec><tp:treatment-sec sec-type="etymology" id="SECID0ESLAG"><title>Etymology.</title><p>The specific epithet is dedicated to Hao Xu, co-collector of the type series.</p></tp:treatment-sec><tp:treatment-sec><!--Section generated to contain objects referenced in tp:taxon-treatment.--><fig id="F14" position="float" orientation="portrait"><label>Figure 14.</label><caption><p>Habitat of <italic><tp:taxon-name><tp:taxon-name-part taxon-name-part-type="genus" reg="Batrisodes">Batrisodes</tp:taxon-name-part> <tp:taxon-name-part taxon-name-part-type="species" reg="xuhaoi">xuhaoi</tp:taxon-name-part></tp:taxon-name></italic>. <bold>A</bold> General environment <bold>B</bold> A closer view of the habitat <bold>C</bold> A living <italic><tp:taxon-name><tp:taxon-name-part taxon-name-part-type="genus" reg="Batrisodes">Batrisodes</tp:taxon-name-part> <tp:taxon-name-part taxon-name-part-type="species" reg="xuhaoi">xuhaoi</tp:taxon-name-part></tp:taxon-name></italic> walking on the underside of the stone.</p></caption><graphic xmlns:xlink="http://www.w3.org/1999/xlink" xlink:href="zookeys-694-011-g014.jpg" position="float" orientation="portrait" xlink:type="simple" id="oo_152573.jpg"/></fig></tp:treatment-sec></tp:taxon-treatment>
