# Supplementary material for: Eight new species of Batrisodes Reitter from China (Coleoptera, Staphylinidae, Pselaphinae)
Source: Zookeys. 2017 Aug 29;(694):11–30. doi: 10.3897/zookeys.694.13802 (PMC5672777; doi:10.3897/zookeys.694.13802)
Supplement: XML Treatment for Batrisodes zethus [file zookeys.694.13802-treatment7.xml]

<!DOCTYPE tp:taxon-treatment
  PUBLIC "-//TaxonX//DTD Taxonomic Treatment Publishing DTD v0 20100105//EN" "tax-treatment-NSO.dtd">
<tp:taxon-treatment xmlns:tp="http://www.plazi.org/taxpub"><tp:treatment-meta><kwd-group><label>Taxon classification</label><kwd><named-content xmlns:xlink="http://www.w3.org/1999/xlink" content-type="kingdom">Animalia</named-content></kwd><kwd><named-content xmlns:xlink="http://www.w3.org/1999/xlink" content-type="order">Coleoptera</named-content></kwd><kwd><named-content xmlns:xlink="http://www.w3.org/1999/xlink" content-type="family">Staphylinidae</named-content></kwd></kwd-group><mixed-citation publication-type="journal"><person-group><name><surname>Jiang</surname><given-names>Ri-Xin</given-names></name><name><surname>Yin</surname><given-names>Zi-Wei</given-names></name></person-group><article-title>Eight new species of <italic><tp:taxon-name><tp:taxon-name-part taxon-name-part-type="genus" reg="Batrisodes">Batrisodes</tp:taxon-name-part></tp:taxon-name></italic> Reitter from China (<tp:taxon-name><tp:taxon-name-part taxon-name-part-type="order">Coleoptera</tp:taxon-name-part></tp:taxon-name>, <tp:taxon-name><tp:taxon-name-part taxon-name-part-type="family">Staphylinidae</tp:taxon-name-part></tp:taxon-name>, <tp:taxon-name><tp:taxon-name-part taxon-name-part-type="subfamily">Pselaphinae</tp:taxon-name-part></tp:taxon-name>)</article-title><source>Zookeys</source><day>29</day><month>8</month><year>2017</year><volume>2017</volume><issue>694</issue><fpage>11</fpage><lpage>30</lpage><pub-id pub-id-type="doi">10.3897/zookeys.694.13802</pub-id></mixed-citation></tp:treatment-meta><tp:nomenclature><tp:taxon-name>
            <tp:taxon-name-part taxon-name-part-type="genus" reg="Batrisodes">Batrisodes</tp:taxon-name-part>
            <tp:taxon-name-part taxon-name-part-type="species" reg="zethus">zethus</tp:taxon-name-part>
            <object-id xmlns:xlink="http://www.w3.org/1999/xlink" content-type="zoobank" xlink:type="simple">http://zoobank.org/79C51DBA-2BE7-4CC4-B4AB-7D94F5DB9080</object-id>
          </tp:taxon-name><tp:taxon-status xmlns:xlink="http://www.w3.org/1999/xlink" xlink:type="simple">sp. n.</tp:taxon-status><xref ref-type="fig" rid="F10">Fig. 10</xref></tp:nomenclature><tp:treatment-sec sec-type="type material" id="SECID0EDNAG"><title>Type material</title><p>(1 ex.). <bold>Holotype: CHINA</bold>: ♂, labeled ‘China: Hunan, Liuyang City, Daweishan National Forest Park (大围山国家森林公园), <named-content xmlns:xlink="http://www.w3.org/1999/xlink" content-type="dwc:verbatimCoordinates" xlink:type="simple"><named-content content-type="geo-json" specific-use="{&#34;type&#34;:&#34;Point&#34;,&#34;coordinates&#34;:[114.118333,28.423611]}" id="NCID0EONAG" xlink:type="simple">28°25'25"N, 114°07'06"E</named-content></named-content>, 1391 m, 03. vi.2017, Jiang, Liu &amp; Hu leg.’ (<named-content xmlns:xlink="http://www.w3.org/1999/xlink" content-type="dwc:institutional_code" xlink:type="simple">SNUC</named-content>)</p></tp:treatment-sec><tp:treatment-sec sec-type="diagnosis" id="SECID0EYNAG"><title>Diagnosis of male.</title><p>
            <italic><tp:taxon-name><tp:taxon-name-part taxon-name-part-type="genus" reg="Batrisodes">Batrisodes</tp:taxon-name-part> <tp:taxon-name-part taxon-name-part-type="species" reg="zethus">zethus</tp:taxon-name-part></tp:taxon-name></italic> can be separated from all other Chinese congeners by the following combination of characters: habitus stout, antennomere IX strongly protruding laterally, X oblique, XI with a setose longitudinal projection at the lateral surface, mesofemur with a distinct ventral projection at basal 1/3, mesotibia with small tubercles at middle and apex, aedeagus elongate, with numerous spine-like structures at middle of the ventral lobe.</p></tp:treatment-sec><tp:treatment-sec sec-type="description" id="SECID0EJOAG"><title>Description.</title><p>Male. (Fig. <xref ref-type="fig" rid="F10">10A</xref>), Body reddish brown, BL 2.83 mm. Head wider than long, sub-triangular, roughly punctate and with short setae, <abbrev xmlns:xlink="http://www.w3.org/1999/xlink" xlink:title="length of the head from the anterior clypeal margin to the occipital constriction" id="ABBRID0ETOAG" xlink:type="simple">HL</abbrev> 0.60 mm, <abbrev xmlns:xlink="http://www.w3.org/1999/xlink" xlink:title="width of the head across eyes" id="ABBRID0EXOAG" xlink:type="simple">HW</abbrev> 0.66 mm, with large vertexal foveae, antennal tubercles prominent, area between tubercles regularly depressed; clypeus finely punctate, with round anterior margin; lacking lateral longitudinal carinae and median vertexal carina. Each eye composed of about 60 facets. Antennomeres II–VIII moniliform, IX (Fig. <xref ref-type="fig" rid="F10">10B</xref>) strongly protruding at lateral margins and with long hair at apex, X oblique, XI with a distinct longitudinal projection near middle. Pronotum slightly wider than long, <abbrev xmlns:xlink="http://www.w3.org/1999/xlink" xlink:title="length of the pronotum along the midline" id="ABBRID0E6OAG" xlink:type="simple">PL</abbrev> 0.58 mm, <abbrev xmlns:xlink="http://www.w3.org/1999/xlink" xlink:title="maximum width of the pronotum" id="ABBRID0EDPAG" xlink:type="simple">PW</abbrev> 0.62 mm, covered with fine, short hair, disc slightly convex; with small but , distinct mediobasal impression, lateral longitudinal sulci present; lateral antebasal fovea large and distinct; outer and inner basolateral foveae small. Elytra wider than long, uniformly punctate; <abbrev xmlns:xlink="http://www.w3.org/1999/xlink" xlink:title="length of the elytra along the suture" id="ABBRID0EHPAG" xlink:type="simple">EL</abbrev> 0.87 mm, <abbrev xmlns:xlink="http://www.w3.org/1999/xlink" xlink:title="maximum width of the elytra" id="ABBRID0ELPAG" xlink:type="simple">EW</abbrev> 1.04 mm; each elytron with three large basal foveae, discal striae shallow, extending to half elytral length. Mesofemora (Fig. <xref ref-type="fig" rid="F10">10C</xref>) with thick, long projection at basal 1/3; mesotibiae (Fig. <xref ref-type="fig" rid="F10">10D</xref>) with small, blunt projection at middle and apex; Abdomen wider than long, <abbrev xmlns:xlink="http://www.w3.org/1999/xlink" xlink:title="length of the dorsally visible part of the abdomen" id="ABBRID0EXPAG" xlink:type="simple">AL</abbrev> 0.78 mm, <abbrev xmlns:xlink="http://www.w3.org/1999/xlink" xlink:title="maximum width of the abdomen" id="ABBRID0E2PAG" xlink:type="simple">AW</abbrev> 0.97 mm; tergite IV (first visible tergite) longest, nearly 1.5 times as long as next, with oblique marginal carinae; tergite V–VI each with oblique marginal carinae. Aedeagus (Fig. <xref ref-type="fig" rid="F10">10E–G</xref>) asymmetrical, median lobe with many spine-like structures at apical half.</p><fig id="F10" position="float" orientation="portrait"><label>Figure 10.</label><caption><p>Diagnostic features of <italic><tp:taxon-name><tp:taxon-name-part taxon-name-part-type="genus" reg="Batrisodes">Batrisodes</tp:taxon-name-part> <tp:taxon-name-part taxon-name-part-type="species" reg="zethus">zethus</tp:taxon-name-part></tp:taxon-name></italic>, male. <bold>A</bold> Dorsal habitus <bold>B</bold> Antennal club <bold>C</bold> Mesotrochanter and mesofemur <bold>D</bold> Mesotibia <bold>E–G</bold> Aedeagus, in ventral (<bold>E</bold>), lateral (<bold>F</bold>), and dorsal (<bold>G</bold>) views. Scale bars: 0.5 mm (<bold>A</bold>); 0.2 mm (<bold>B–G</bold>).</p></caption><graphic xmlns:xlink="http://www.w3.org/1999/xlink" xlink:href="zookeys-694-011-g010.jpg" position="float" orientation="portrait" xlink:type="simple" id="oo_152569.jpg"/></fig></tp:treatment-sec><tp:treatment-sec sec-type="Female" id="SECID0EPRAG"><title>Female.</title><p>Unknown.</p></tp:treatment-sec><tp:treatment-sec sec-type="distribution" id="SECID0EURAG"><title>Distribution.</title><p>Central China: Hunan.</p></tp:treatment-sec><tp:treatment-sec sec-type="biology" id="SECID0EZRAG"><title>Biology.</title><p>This new species was collected from leaf litter.</p></tp:treatment-sec><tp:treatment-sec sec-type="etymology" id="SECID0E5RAG"><title>Etymology.</title><p>Zethus is the son of Zeus and Antiope.</p></tp:treatment-sec></tp:taxon-treatment>
