# Supplementary material for: Eight new species of Batrisodes Reitter from China (Coleoptera, Staphylinidae, Pselaphinae)
Source: Zookeys. 2017 Aug 29;(694):11–30. doi: 10.3897/zookeys.694.13802 (PMC5672777; doi:10.3897/zookeys.694.13802)
Supplement: XML Treatment for Batrisodes zhouchaoi [file zookeys.694.13802-treatment8.xml]

<!DOCTYPE tp:taxon-treatment
  PUBLIC "-//TaxonX//DTD Taxonomic Treatment Publishing DTD v0 20100105//EN" "tax-treatment-NSO.dtd">
<tp:taxon-treatment xmlns:tp="http://www.plazi.org/taxpub"><tp:treatment-meta><kwd-group><label>Taxon classification</label><kwd><named-content xmlns:xlink="http://www.w3.org/1999/xlink" content-type="kingdom">Animalia</named-content></kwd><kwd><named-content xmlns:xlink="http://www.w3.org/1999/xlink" content-type="order">Coleoptera</named-content></kwd><kwd><named-content xmlns:xlink="http://www.w3.org/1999/xlink" content-type="family">Staphylinidae</named-content></kwd></kwd-group><mixed-citation publication-type="journal"><person-group><name><surname>Jiang</surname><given-names>Ri-Xin</given-names></name><name><surname>Yin</surname><given-names>Zi-Wei</given-names></name></person-group><article-title>Eight new species of <italic><tp:taxon-name><tp:taxon-name-part taxon-name-part-type="genus" reg="Batrisodes">Batrisodes</tp:taxon-name-part></tp:taxon-name></italic> Reitter from China (<tp:taxon-name><tp:taxon-name-part taxon-name-part-type="order">Coleoptera</tp:taxon-name-part></tp:taxon-name>, <tp:taxon-name><tp:taxon-name-part taxon-name-part-type="family">Staphylinidae</tp:taxon-name-part></tp:taxon-name>, <tp:taxon-name><tp:taxon-name-part taxon-name-part-type="subfamily">Pselaphinae</tp:taxon-name-part></tp:taxon-name>)</article-title><source>Zookeys</source><day>29</day><month>8</month><year>2017</year><volume>2017</volume><issue>694</issue><fpage>11</fpage><lpage>30</lpage><pub-id pub-id-type="doi">10.3897/zookeys.694.13802</pub-id></mixed-citation></tp:treatment-meta><tp:nomenclature><tp:taxon-name>
            <tp:taxon-name-part taxon-name-part-type="genus" reg="Batrisodes">Batrisodes</tp:taxon-name-part>
            <tp:taxon-name-part taxon-name-part-type="species" reg="zhouchaoi">zhouchaoi</tp:taxon-name-part>
            <object-id xmlns:xlink="http://www.w3.org/1999/xlink" content-type="zoobank" xlink:type="simple">http://zoobank.org/31133048-37CD-4B88-BBAE-76BFBA4D73B5</object-id>
          </tp:taxon-name><tp:taxon-status xmlns:xlink="http://www.w3.org/1999/xlink" xlink:type="simple">sp. n.</tp:taxon-status><xref ref-type="fig" rid="F11">Fig. 11</xref><!--PageBreak--></tp:nomenclature><tp:treatment-sec sec-type="type material" id="SECID0EQTAG"><title>Type material</title><p>(2 exs). <bold>Holotype: CHINA</bold>: ♂, labeled ‘China: Sichuan, Chengdu City (成都市), Dujiangyan City (都江堰市), Zipingpu Township (紫坪铺镇), Ling-yan-guan-yin-shan (灵岩观音山), <named-content xmlns:xlink="http://www.w3.org/1999/xlink" content-type="dwc:verbatimCoordinates" xlink:type="simple"><named-content content-type="geo-json" specific-use="{&#34;type&#34;:&#34;Point&#34;,&#34;coordinates&#34;:[103.610000,31.030000]}" id="NCID0E2TAG" xlink:type="simple">31.03°N, 103.61°E</named-content></named-content>, 1180 m, 03.iv.2017, ant nest under rock, Zhou Chao &amp; He Li leg.’ (<named-content xmlns:xlink="http://www.w3.org/1999/xlink" content-type="dwc:institutional_code" xlink:type="simple">SNUC</named-content>). <bold>Paratypes: CHINA</bold>: 1 ♂, same collecting data as the holotype, except ‘ant colony under bark,’ (<named-content xmlns:xlink="http://www.w3.org/1999/xlink" content-type="dwc:institutional_code" xlink:type="simple">SNUC</named-content>).</p></tp:treatment-sec><tp:treatment-sec sec-type="diagnosis" id="SECID0EMUAG"><title>Diagnosis.</title><p>
            <italic><tp:taxon-name><tp:taxon-name-part taxon-name-part-type="genus" reg="Batrisodes">Batrisodes</tp:taxon-name-part> <tp:taxon-name-part taxon-name-part-type="species" reg="zhouchaoi">zhouchaoi</tp:taxon-name-part></tp:taxon-name></italic> can be readily separated from all other Chinese congeners by the following combination of characters: antennomere X strongly transverse, with a small denticle at mesal margin, XI with a small denticle base; pronotum distinctly winder than long; mesotrochanter with a blunt ventral projection, mesofem<!--PageBreak-->ora with a long ventral protuberance at middle, mesotrochanter protuberant ventrally, metafemora expanded along the ventral margin; aedeagus strongly asymmetrical, with elongate, twisted ventral and dorsal lobes.</p></tp:treatment-sec><tp:treatment-sec sec-type="description" id="SECID0E6UAG"><title>Description.</title><p>Male. (Fig. <xref ref-type="fig" rid="F11">11A</xref>), Body reddish brown, BL 2.18–2.19 mm. Head wider than long, near rectangular, and covered with short hair <abbrev xmlns:xlink="http://www.w3.org/1999/xlink" xlink:title="length of the head from the anterior clypeal margin to the occipital constriction" id="ABBRID0EJVAG" xlink:type="simple">HL</abbrev> 0.45–0.46 mm, <abbrev xmlns:xlink="http://www.w3.org/1999/xlink" xlink:title="width of the head across eyes" id="ABBRID0ENVAG" xlink:type="simple">HW</abbrev> 0.50–0.51 mm, with large vertexal foveae, antennal tubercles prominent and punctate; area between obviously raised antennal tubercles concave and sparsely pubescent; clypeus slightly punctate, with round anterior margin; lateral longitudinal carinae extending from above eyes to occipital constriction. Each eye composed of about 55 facets. Antennomeres II–IX moniliform, X (Fig. <xref ref-type="fig" rid="F11">11B</xref>) much wider than long with small denticle near middle, XI (Fig. <xref ref-type="fig" rid="F11">11B</xref>) largest and with small denticle near base. Pronotum wider than long, <abbrev xmlns:xlink="http://www.w3.org/1999/xlink" xlink:title="length of the pronotum along the midline" id="ABBRID0EZVAG" xlink:type="simple">PL</abbrev> 0.48–0.50 mm, <abbrev xmlns:xlink="http://www.w3.org/1999/xlink" xlink:title="maximum width of the pronotum" id="ABBRID0E4VAG" xlink:type="simple">PW</abbrev> 0.55–<!--PageBreak--><!--PageBreak-->0.56 mm, disc slightly convex; with small antebasal foveae, median and lateral longitudinal sulci clear; lateral antebasal fovea large and distinct, outer and inner basolateral foveae distinct. Elytra slight wider than long, <abbrev xmlns:xlink="http://www.w3.org/1999/xlink" xlink:title="length of the elytra along the suture" id="ABBRID0EEWAG" xlink:type="simple">EL</abbrev> 0.74–0.75 mm, <abbrev xmlns:xlink="http://www.w3.org/1999/xlink" xlink:title="maximum width of the elytra" id="ABBRID0EIWAG" xlink:type="simple">EW</abbrev> 0.77–0.78 mm; each elytron with three large basal foveae, discal striae shallow and short. Mesotrochanter (Fig. <xref ref-type="fig" rid="F11">11C</xref>) with blunt, short spine; mesofemora (Fig. <xref ref-type="fig" rid="F11">11C</xref>) expanded at apical 1/3 and with long and distinct ventral spine at middle; mesotibiae (Fig. <xref ref-type="fig" rid="F11">11D</xref>) with distinct ventral denticle spine near middle and a small triangular apical denticle; metafemora (Fig. <xref ref-type="fig" rid="F11">11E</xref>) expanded along ventral margin, metatibiae (Fig. <xref ref-type="fig" rid="F11">11F</xref>) with long apical tuft of setae. Abdomen wider than long, <abbrev xmlns:xlink="http://www.w3.org/1999/xlink" xlink:title="length of the dorsally visible part of the abdomen" id="ABBRID0EAXAG" xlink:type="simple">AL</abbrev> 0.48–0.51 mm, <abbrev xmlns:xlink="http://www.w3.org/1999/xlink" xlink:title="maximum width of the abdomen" id="ABBRID0EEXAG" xlink:type="simple">AW</abbrev> 0.72–0.74 mm; tergite IV longest, three times as long as next, with distinct oblique marginal carinae. Aedeagus (Fig. <xref ref-type="fig" rid="F11">11G–I</xref>) slender and asymmetrical, median lobe simple with two elongate and twisted lobe; length of aedeagus 0.48 mm.</p><fig id="F11" position="float" orientation="portrait"><label>Figure 11.</label><caption><p>Diagnostic features of <italic><tp:taxon-name><tp:taxon-name-part taxon-name-part-type="genus" reg="Batrisodes">Batrisodes</tp:taxon-name-part> <tp:taxon-name-part taxon-name-part-type="species" reg="zhouchaoi">zhouchaoi</tp:taxon-name-part></tp:taxon-name></italic>, male. <bold>A</bold> Dorsal habitus <bold>B</bold> Antennal club <bold>C</bold> Mesotrochanter and mesofemur <bold>D</bold> Mesotibia <bold>E</bold> Metatrochanter and metafemur <bold>F</bold> Metatibia <bold>G–I</bold> Aedeagus, in ventral (<bold>G</bold>), lateral (<bold>H</bold>), and dorsal (<bold>I</bold>) views. Scale bars: 0.5 mm (<bold>A</bold>); 0.2 mm (<bold>B–I</bold>).</p></caption><graphic xmlns:xlink="http://www.w3.org/1999/xlink" xlink:href="zookeys-694-011-g011.jpg" position="float" orientation="portrait" xlink:type="simple" id="oo_152570.jpg"/></fig><p>Female. Unknown.</p></tp:treatment-sec><tp:treatment-sec sec-type="distribution" id="SECID0E4YAG"><title>Distribution.</title><p>Southwestern China: Sichuan.</p></tp:treatment-sec><tp:treatment-sec sec-type="host" id="SECID0ECZAG"><title>Host ant.</title><p>
            <italic><tp:taxon-name><tp:taxon-name-part taxon-name-part-type="genus" reg="Lasius">Lasius</tp:taxon-name-part></tp:taxon-name></italic> sp. and <italic><tp:taxon-name><tp:taxon-name-part taxon-name-part-type="genus" reg="Nylanderia">Nylanderia</tp:taxon-name-part></tp:taxon-name></italic> sp.</p></tp:treatment-sec><tp:treatment-sec sec-type="biology" id="SECID0EWZAG"><title>Biology.</title><p>All adults were collected from ant colonies nesting under stone or bark.</p></tp:treatment-sec><tp:treatment-sec sec-type="etymology" id="SECID0E2ZAG"><title>Etymology.</title><p>The new species is named after Chao Zhou, who collected this new species and sent us the material as a gift.</p><fig id="F12" position="float" orientation="portrait"><label>Figure 12.</label><caption><p>Habitat of <italic><tp:taxon-name><tp:taxon-name-part taxon-name-part-type="genus" reg="Batrisodes">Batrisodes</tp:taxon-name-part> <tp:taxon-name-part taxon-name-part-type="species" reg="grossus">grossus</tp:taxon-name-part></tp:taxon-name></italic>. <bold>A</bold> Colony of host ant under bark <bold>B</bold> A closer view of ant colony <bold>C</bold> A living <italic><tp:taxon-name><tp:taxon-name-part taxon-name-part-type="genus" reg="Batrisodes">Batrisodes</tp:taxon-name-part> <tp:taxon-name-part taxon-name-part-type="species" reg="grossus">grossus</tp:taxon-name-part></tp:taxon-name></italic> walking inside the nest.</p></caption><graphic xmlns:xlink="http://www.w3.org/1999/xlink" xlink:href="zookeys-694-011-g012.jpg" position="float" orientation="portrait" xlink:type="simple" id="oo_152571.jpg"/></fig><fig id="F13" position="float" orientation="portrait"><label>Figure 13.</label><caption><p>Habitat of <italic><tp:taxon-name><tp:taxon-name-part taxon-name-part-type="genus" reg="Batrisodes">Batrisodes</tp:taxon-name-part> <tp:taxon-name-part taxon-name-part-type="species" reg="simianshanus">simianshanus</tp:taxon-name-part></tp:taxon-name></italic>. <bold>A</bold> General environment <bold>B</bold> Ant nest exposed after the stone was turned over <bold>C</bold> A closer view of ant nest and a living <italic><tp:taxon-name><tp:taxon-name-part taxon-name-part-type="genus" reg="Batrisodes">Batrisodes</tp:taxon-name-part> <tp:taxon-name-part taxon-name-part-type="species" reg="simianshanus">simianshanus</tp:taxon-name-part></tp:taxon-name></italic> walking on the surface of ant nest.</p></caption><graphic xmlns:xlink="http://www.w3.org/1999/xlink" xlink:href="zookeys-694-011-g013.jpg" position="float" orientation="portrait" xlink:type="simple" id="oo_152572.jpg"/></fig><fig id="F14" position="float" orientation="portrait"><label>Figure 14.</label><caption><p>Habitat of <italic><tp:taxon-name><tp:taxon-name-part taxon-name-part-type="genus" reg="Batrisodes">Batrisodes</tp:taxon-name-part> <tp:taxon-name-part taxon-name-part-type="species" reg="xuhaoi">xuhaoi</tp:taxon-name-part></tp:taxon-name></italic>. <bold>A</bold> General environment <bold>B</bold> A closer view of the habitat <bold>C</bold> A living <italic><tp:taxon-name><tp:taxon-name-part taxon-name-part-type="genus" reg="Batrisodes">Batrisodes</tp:taxon-name-part> <tp:taxon-name-part taxon-name-part-type="species" reg="xuhaoi">xuhaoi</tp:taxon-name-part></tp:taxon-name></italic> walking on the underside of the stone.</p></caption><graphic xmlns:xlink="http://www.w3.org/1999/xlink" xlink:href="zookeys-694-011-g014.jpg" position="float" orientation="portrait" xlink:type="simple" id="oo_152573.jpg"/></fig><!--PageBreak--></tp:treatment-sec></tp:taxon-treatment>
